# Supplementary material for: Development of an improved construct for spectinomycin selection in plant transformation
Source: BMC Res Notes. 2025 Mar 22;18:122. doi: 10.1186/s13104-025-07178-3 (PMC11929352; doi:10.1186/s13104-025-07178-3)
Supplement: Supplementary file 1 — Supplementary information: Supplementary Figure S1. Schematic and sequence of db35Sp-STD-aadA-OPT-35St (Nta STD-aadA) cassette; Supplementary Figure S2. Schematic and sequence of db35Sp-sul1:aadA OPT-35St (pea STD trunc-sul1-aadA) cassette; Supplementary Figure S3. Schematic of binary vector pCTAGV- Nta STD-aadA; Supplementary Figure S4. Schematic of binary vector pCTAGV- pea STD trunc-sul1-aadA. Supplementary Table S1. Arabidopsis Transformation Data; Supplementary Table S2. Citrus Transformation Data; Supplementary Table S3. Potato Transformation Data; Supplementary Table S4. Soybean Transformation Data [file 13104_2025_7178_MOESM1_ESM.xls]

## Sheet: Table S1 Arabidopsis
	Supplementary Table S1. Arabidopsis Transformation Data
Date	Name	mg	seed count	Spec Resistant	% efficiceny	Transformation Efficiency	Antibiotic
	Transformation
2022-06-06	pCTAGV-Nta STD-aadA	37.2	1860	9	0.48		Spectinomycin 25 mg/L
2022-06-06	pCTAGV-Nta STD-aadA	38.3	1915	2	0.1		Spectinomycin 25 mg/L
	total	75.5	3775	11
	average	37.8	1887.5	5.5	0.29	0.29
2022-06-06	pCTAGV-Nta STD-aadA	40	2000	36	1.8		Kanamycin 50 mg/L
2022-06-06	pCTAGV-Nta STD-aadA	40.3	2015	26	1.29		Kanamycin 50 mg/L
	total	80.4	4015	62
	average	40.2	2007.5	31	1.55	1.55
2022-06-06	pCTAGV-pea STD trunc-sul1-aadA	41	2050	39	1.9		Spectinomycin 25 mg/L
2022-06-06	pCTAGV-pea STD trunc-sul1-aadA	41	2050	36	1.76		Spectinomycin 25 mg/L
	total	82	4100	75
	average	41			1.83	1.83
2022-06-06	pCTAGV-pea STD trunc-sul1-aadA	40	2030	45	2.25		Kanamycin 50 mg/L
2022-06-06	pCTAGV-pea STD trunc-sul1-aadA	41	2050	38	1.85		Kanamycin 50 mg/L
	total	81.2	4080	83
	average	40.5	2040	41.5	2.05	2.05
	Note: 1000 seed = 20mg
	Marker	Selection	Total Seeds (mg)	Total Seeds (~#)	Resistant	Transformation Efficiency
	Nta STD-aadA	Spec	75.5	3775	11	0.0029
		Kan	80.4	4015	62	0.0155
	pea STD trunc-sul1-aadA	Spec	82	4100	75	0.0183
		Kan	81.2	4080	83	0.0205

## Sheet: Table S2 Citrus
	Supplementary Table S2. Citrus Transformation Data
Date
	Name	Explant	DsRed Shoots (DS)	% efficiceny	STD DEV	avg % efficiceny	Antibiotic
	Transformation
2017-06-30	pCTAGV-pea STD trunc-sul1-aadA	32	14	43.8			Spectinomycin 25 mg/L
2017-06-30	pCTAGV-pea STD trunc-sul1-aadA	32	10	31.3			Spectinomycin 25 mg/L
2017-06-30	pCTAGV-pea STD trunc-sul1-aadA	32	12	37.5			Spectinomycin 25 mg/L
	total	96	36		6.25007	37.5+6.3
	average	32	12	37.5333
2017-06-30	pCTAGV-pea STD trunc-sul1-aadA	32	11	34.4			Kanamycin 70 mg/L
2017-06-30	pCTAGV-pea STD trunc-sul1-aadA	32	10	31.3			Kanamycin 70 mg/L
2017-06-30	pCTAGV-pea STD trunc-sul1-aadA	32	9	28.2			Kanamycin 70 mg/L
	total	96	30		3.1	31.3+3.1
	average	32	10	31.3
	Explant = 2 Internode Ends
	pCTAGV-Nta STD-aadA did not work at 25 mg/l
	pCTAGV-Nta STD-aadA did work at 10 mg/l but with many escapes
	Marker	Selection	Explants	Total DsRed Shoots	Transformation Efficiency
	pea STD trunc-sul1-aadA	Spec	96	36	37.5 ± 6.3%
	nptII	Kan	96	30	31.1 ± 3.1%

## Sheet: Table S3 Potato
	Supplementary Table S3. Potato Transformation Data
Date	Name	Explant	Resistant	PCR positive	% efficiency	Transformation Efficiency	Antibiotic
	Transformation
2021-06-02	pCTAGV-Nta STD-aadA	20	6	4	20		Spectinomycin 25 mg/L
2021-06-02	pCTAGV-Nta STD-aadA	19	9	8	42.1		Spectinomycin 25 mg/L
	total	39	15	12
	average	19.5	12.5	6	30.8	30.8
2023-03-22	pCTAGV-Nta STD-aadA	20	16	15	75		Kanamycin 50 mg/L
2023-03-22	pCTAGV-Nta STD-aadA	20	9	8	40		Kanamycin 50 mg/L
	total	40	25	23
	average	20	12.5	11.5	57.5	57.5
2021-06-02	pCTAGV-pea STD trunc-sul1-aadA	20	15	15	75		Spectinomycin 25 mg/L
2021-06-02	pCTAGV-pea STD trunc-sul1-aadA	25	21	15	60		Spectinomycin 25 mg/L
	total	45	36	30
	average	22.5	18	15	66.6	66.6
2023-03-22	pCTAGV-pea STD trunc-sul1-aadA	19	11	9	47.3		Kanamycin 50 mg/L
2023-03-22	pCTAGV-pea STD trunc-sul1-aadA	17	13	9	52.9		Kanamycin 50 mg/L
	total	36	24	18
	average	18	12	9	50	50
	Explant = 2 Internode Ends
	Marker	Selection	Explants	Putative Events	PCR positive	Transformation Efficiency
	Nta STD-aadA	Spec	20	6	4	0.308
			19	9	8
	Nta STD-aadA	Kan	20	16	15	0.575
			20	9	8
	pea STD trunc-sul1-aadA	Spec	20	15	15	0.666
			25	21	15
	pea STD trunc-sul1-aadA	Kan	19	11	9	0.5
			17	13	9

## Sheet: Table S4 Soy
	Supplementary Table S4. Soybean Transformation Data
	Transformation
Date		Explants	Putative Events	# fluorescent shoot + rooted	% efficiency Fluorescent (# fluorescent shoot/ explants)	STD DEV	avg % efficiency	Antibiotic
2019-03-15	pCTAGV-Nta STD-aadA	141	49	18	13			Spectinomycin 25 mg/L
2019-03-22	pCTAGV-Nta STD-aadA	180	104	27	15			Spectinomycin 25 mg/L
2019-04-05	pCTAGV-Nta STD-aadA	180	80	12	7			Spectinomycin 25 mg/L
2019-04-05	pCTAGV-Nta STD-aadA	120	40	6	5			Spectinomycin 25 mg/L
	total	621	273	63
	average	155.25	68.25	15.75	10	4.76095	10+4.8
2019-03-15	pCTAGV-pea STD trunc-sul1-aadA	120	31	17	14			Spectinomycin 25 mg/L
2019-03-15	pCTAGV-pea STD trunc-sul1-aadA	173	32	22	13			Spectinomycin 25 mg/L
2019-03-29	pCTAGV-pea STD trunc-sul1-aadA	410	144	48	11			Spectinomycin 25 mg/L
2019-04-05	pCTAGV-pea STD trunc-sul1-aadA	190	60	22	12			Spectinomycin 25 mg/L
2019-03-22	pCTAGV-pea STD trunc-sul1-aadA	410	90	47	11			Spectinomycin 25 mg/L
2019-03-29	pCTAGV-pea STD trunc-sul1-aadA	451	154	51	8			Spectinomycin 25 mg/L
2019-04-05	pCTAGV-pea STD trunc-sul1-aadA	240	97	39	16			Spectinomycin 25 mg/L
2019-04-05	pCTAGV-pea STD trunc-sul1-aadA	120	27	16	13			Spectinomycin 25 mg/L
	total	2114	635	262				Spectinomycin 25 mg/L
	average	264.25	79.375	32.75	12.25	2.37547	12.3+2.4
	Marker	Selection	Explants	Putative Events	DsRed+ shoots	Transformation Efficiency
	Nta STD-aadA	Spec	621	273	63	10.0 ± 4.8%
	pea STD trunc-sul1-aadA	Spec	2114	635	262	12.3 ± 2.4%
